# Supplementary material for: A population-based urinary and plasma metabolomics study of environmental exposure to cadmium
Source: Environ Health Prev Med. 2024 Mar 30;29:22. doi: 10.1265/ehpm.23-00218 (PMC10992994; doi:10.1265/ehpm.23-00218)
Supplement: Supplementary file 31 — Additional file 31: S Table 1 Characteristics in the study population in sex stratification. [file ehpm-29-022-s031.xlsx]

## Sheet: S Table 1
S Table 1 Characteristics in the study population in sex stratification.
Variable	Men					Women
Urinary cadmium (U-Cd), Quartiles	Q1 (n=353)	Q2 (n=353)	Q3 (n=353)	Q4 (n=353)	P value	Q1 (n=506)	Q2 (n=505)	Q3 (n=505)	Q4 (n=506)	P value
U-Cd (μg/g cre)a	0.89 [0.10, 1.13]	1.39 [1.13, 1.68]	1.97 [1.68, 2.33]	2.96 [2.33, 8.54]		1.46 [0.13, 2.04]	2.48 [2.04, 2.90]	3.43 [2.90, 4.08]	4.97 [4.08, 25.62]
NAG (IU/ g cre)b	4.24 (3.62)	4.84 (3.76)	5.67 (4.26)	7.64 (7.07)	<0.001	4.05 (3.05)	4.71 (3.67)	5.26 (4.17)	5.84 (4.64)	<0.001
eGFR (mL/min/1.73m2)b	74.5 (13.3)	71.8 (12.4)	74.6 (13.2)	75.3 (12.7)	0.053544	74.9 (13.3)	71.7 (12.3)	73.2 (11.4)	74.3 (12.1)	<0.001
Age (years)b	54.6 (10.2)	61.3 (7.5)	63.8 (6.2)	65.3 (5.1)	<0.001	55.9 (11.1)	61.6 (7.2)	63.3(7.1)	64.0 (6.0)	<0.001
BMI (kg/m2)b	24.3 (3.2)	23.7 (3.1)	23.6 (2.9)	23.2 (3.0)	<0.001	22.7 (3.5)	23.0 (3.3)	23.1 (3.5)	22.8 (3.3)	0.08035
Smoking (Yes)c	104 (29.7)	99 (28.0)	105 (29.7)	124 (35.1)	0.18499	24 (4.7)	14 (2.8)	13 (2.4)	9 (1.8)	0.039162
Ex-smoking (Yes)c	159 (45.0)	182 (51.6)	184 (52.1)	175 (49.6)	0.22407	62 (12.3)	33 (6.5)	28 (5.5)	24 (4.7)	<0.001
Pack year (only smoker)b	24.8 (17.0)	29.4 (18.7)	32.9 (17.8)	35.7 (20.6)	<0.001	7.4 (7.1)	12.0 (12.5)	13.0 (10.7)	13.8 (14.1)	<0.001
Rice intake(bowl/week)b	19.3 (6.4)	20.0 (6.7)	20.2 (6.2)	21.9 (7.3)	<0.001	16.7 (4.5)	17.1 (4.7)	17.9 (4.5)	18.0 (4.4)	<0.001
Energy intake (kcal/day)b	1960 (413.2)	1999 (426.6)	2050 (419.6)	2075 (480.4)	0.0095296	1574 (291.1)	1610 (272.5)	1624 (262.1)	1615.9 (13.1)	0.025
Ethanol intake (g/day)b	27.4 (29.7)	30.2 (30.9)	32.1 (30.8)	32.4 (33.1)	0.079769	4.8 (12.4)	2.7 (7.3)	2.5 (7.7)	3.0 (9.7)	0.0049905
Physical activity (METs•hour/week)b	26.4 (14.8)	27.5 (15.9)	29.3 (16.6)	30.0 (17.8)	0.035739	26.0 (13.7)	25.9 (13.3)	26.0 (13.5)	26.7 (13.1)	0.65
SBP (mmHg)b	132.4 (17.8)	132.0 (18.7)	132.8 (17.6)	132.0 (19.5)	0.81712	125.2 (19.5)	128.6 (19.9)	129.6 (19.2)	129.4 (20.6)	<0.001
HbgA1c (%)b	5.70 (0.71)	5.73 (0.62)	5.77 (0.60)	5.78 (0.66)	0.022221	5.59 (0.53)	5.65 (0.50)	5.71 (0.49)	5.68 (0.56)	<0.001
LDL-C (mg/dL)b	147.3 (35.2)	143.7 (35.0)	137.0 (34.2)	137.3 (31.9)	<0.001	138.4 (33.4)	144.7 (42.0)	141.8 (31.1)	142.8 (31.3)	0.0037193
Urea acid (mg/dL)b	6.06 (1.30)	5.95 (1.35)	5.83 (1.27)	5.82 (1.23)	0.051981	4.44 (1.03)	4.48 (0.93)	4.45 (1.03)	4.51 (1.07)	0.73726
Urinary Na/K ratiob	2.82 (1.59)	2.92 (1.58)	3.00 (1.66)	3.06 (1.52)	0.073534	2.79 (1.66)	2.67 (1.28)	2.85 (1.54)	2.95 (1.39)	0.0037963
Education (years) c
Less than or equal to 9 years (Yes)	37 (10.5)	58 (16.4)	83 (23.5)	105 (29.8)	<0.001	62 (12.3)	94 (18.6)	118 (23.4)	136 (26.9)	<0.001
10 to 12 years (Yes)	203 (57.5)	211 (59.8)	199 (56.4)	195 (55.2)	0.70144	263 (52.0)	277 (54.9)	266 (52.7)	285 (56.3)	0.5132
More than 12 years (Yes)	113 (32.0)	84 (23.8)	71 (22.1)	53 (15.0)	<0.001	178 (35.2)	133 (25.9)	117 (23.2)	67 (13.2)	<0.001
eGFR estimated glemerular filtration rate, BMI Body mass index, SBP sistolic blood pressure, HbA1c Hemoglobin A1c, LDL-C low-density lipoprotein cholesterol, METs Metabolic equivalent for tasks.
aReported as median (range)
bReported as mean (standard deviation)
cPercent and numbers are shown
