# Supplementary material for: A population-based urinary and plasma metabolomics study of environmental exposure to cadmium
Source: Environ Health Prev Med. 2024 Mar 30;29:22. doi: 10.1265/ehpm.23-00218 (PMC10992994; doi:10.1265/ehpm.23-00218)
Supplement: Supplementary file 32 — Additional file 32: S Table 2 Statistical summary of the association in the multivariate regression model between Cd exposure and urine metabolites. (In total population). [file ehpm-29-022-s032.xlsx]

## Sheet: S Table 2
S Table 2 Statistical summary of the association in the multivariate regression model between Cd exposure and urine metabolites. (In total population)
	Q2					Q3					Q4
Metabolites name	Standalized β	95% CI upper limited	95% CI lower limited	FDR adjusted p value		Standalized β	95% CI upper limited	95% CI lower limited	FDR adjusted p value		Standalized β	95% CI upper limited	95% CI lower limited	FDR adjusted p value
Cation
Gly	0.0361224	0.133296	-0.0610515	0.847012		0.0241948	0.128722	-0.0803322	0.798677		-0.0734004	0.0380485	-0.184849	0.429206
Trimethylamine N-oxide	0.122526	0.239731	0.0053205	0.25423		0.105582	0.231788	-0.0206247	0.317234		0.158029	0.292479	0.0235793	0.0803352
beta-Ala	-0.0151378	0.0981641	-0.12844	0.915709		-0.0171587	0.104698	-0.139015	0.857342		-0.00789544	0.122046	-0.137837	0.91706
Ala	-0.11525	-0.0102323	-0.220267	0.25423		-0.218818	-0.105811	-0.331826	0.00435887		-0.255511	-0.135056	-0.375965	0.000614518
3-Aminoisobutyrate	-0.0210799	0.0985348	-0.140695	0.915645		1.29277e-05	0.128985	-0.128959	0.999843		0.0777671	0.215004	-0.0594696	0.541483
2AB	-0.0110039	0.102891	-0.124898	0.915709		0.0148391	0.137348	-0.10767	0.85786		-0.0615968	0.0690281	-0.192222	0.637353
N,N-Dimethylglycine	0.071178	0.182316	-0.0399601	0.537982		0.0555841	0.17515	-0.0639821	0.697086		0.027565	0.155034	-0.0999035	0.874917
Choline	0.125834	0.232216	0.0194529	0.25423		0.152089	0.266439	0.0377391	0.0704388		0.091479	0.213468	-0.0305097	0.340494
Ser	0.0243605	0.142496	-0.0937746	0.879244		-0.0148177	0.112635	-0.142271	0.85786		0.0121026	0.147644	-0.123439	0.903042
Pro	0.0316071	0.141873	-0.0786584	0.847012		-0.0371703	0.0813835	-0.155724	0.798677		0.058599	0.185049	-0.0678514	0.637353
Guanidinoacetate	-0.0988605	0.00685906	-0.20458	0.259218		-0.102741	0.01094	-0.216421	0.281057		-0.233578	-0.112338	-0.354819	0.00168377
Val	0.00186431	0.111433	-0.107705	0.973404		-0.0380675	0.0797219	-0.155857	0.798677		0.0316323	0.15728	-0.0940153	0.874917
Betaine	0.0352094	0.138458	-0.0680396	0.847012		0.0744303	0.185474	-0.0366136	0.422598		0.0410067	0.159419	-0.0774057	0.716891
Thr	-0.029875	0.0744957	-0.134246	0.847012		-0.0586612	0.053642	-0.170964	0.620449		-0.0492176	0.0704929	-0.168928	0.657057
Taurine	0.102013	0.217919	-0.0138929	0.293276		0.154048	0.278769	0.029327	0.089816		0.172328	0.30527	0.0393851	0.0452478
Creatine	-0.0116706	0.0903285	-0.11367	0.915709		0.015578	0.125337	-0.0941811	0.857342		0.00623681	0.123229	-0.110755	0.91706
Ile	0.0254656	0.144235	-0.0933034	0.879244		-0.0656356	0.062199	-0.19347	0.620449		-0.0125983	0.123635	-0.148831	0.903042
Leu	0.0371586	0.153599	-0.0792816	0.847012		-0.0313127	0.0942434	-0.156869	0.798677		0.0114981	0.145093	-0.122097	0.903042
Asn	0.0367055	0.142735	-0.0693245	0.847012		0.0194219	0.133532	-0.0946883	0.844818		-0.0204869	0.101131	-0.142105	0.901403
Ornithine	-0.0499856	0.0606239	-0.160595	0.744421		-0.0494154	0.0695966	-0.168427	0.779021		-0.0111984	0.115667	-0.138064	0.903042
Asp	-0.129651	-0.0206343	-0.238667	0.25423		-0.0822515	0.034912	-0.199415	0.402003		-0.0506822	0.0743218	-0.175686	0.657057
Hypoxanthine	0.0398627	0.14802	-0.068295	0.847012		0.0278033	0.144216	-0.0886094	0.798677		0.109057	0.233118	-0.0150043	0.246462
1-Methylnicotinamide	0.0643894	0.173849	-0.04507	0.573244		0.139317	0.256981	0.0216534	0.108461		0.0831298	0.20865	-0.04239	0.429206
Trigonelline	0.0162097	0.130522	-0.0981028	0.915709		0.0483436	0.171404	-0.0747168	0.798677		0.069123	0.200249	-0.0620027	0.578249
Urocanate	0.0219131	0.128898	-0.0850721	0.879244		0.0364424	0.151429	-0.0785443	0.798677		0.0203929	0.14307	-0.102284	0.901403
Proline betaine	-0.0460728	0.0658557	-0.158001	0.80496		-0.0247485	0.0956431	-0.14514	0.803597		0.0311334	0.159503	-0.097236	0.874917
gamma-Butyrobetaine	-0.0402567	0.0778463	-0.15836	0.847012		0.00530669	0.132433	-0.12182	0.948541		-0.0845412	0.0509297	-0.220012	0.462878
Gln	0.0259038	0.124236	-0.0724289	0.848073		0.0238305	0.129615	-0.0819537	0.798677		0.0137388	0.126519	-0.0990415	0.903042
Lys	-0.0668116	0.0434427	-0.177066	0.565805		-0.0985611	0.0200571	-0.217179	0.317234		-0.112596	0.0138593	-0.239052	0.246462
Glu	-0.10905	-0.000289171	-0.217811	0.25423		-0.119582	-0.0026199	-0.236545	0.194838		-0.0932081	0.0315233	-0.21794	0.340494
Met	0.0596757	0.176713	-0.0573616	0.646815		0.0207797	0.146749	-0.10519	0.844818		0.0542392	0.188486	-0.0800074	0.657057
His	0.00245557	0.108942	-0.104031	0.973404		0.031764	0.146308	-0.0827802	0.798677		-0.0266611	0.0954682	-0.14879	0.874917
alpha-Aminoadipate	-0.0150937	0.0930322	-0.12322	0.915709		-0.0269552	0.0892673	-0.143178	0.798677		-0.0457476	0.0782407	-0.169736	0.690773
Carnitine	-0.0358742	0.0819204	-0.153669	0.847012		0.031418	0.158318	-0.0954819	0.798677		-0.0600426	0.0750931	-0.195178	0.649105
Phe	0.068879	0.178456	-0.040698	0.537982		0.0952402	0.213091	-0.0226107	0.324056		0.0923365	0.218006	-0.0333335	0.345155
3-Methylhistidine	0.0106459	0.130544	-0.109252	0.915709		-0.0294784	0.0996422	-0.158599	0.798677		0.017629	0.155171	-0.119913	0.903042
Arg	-0.143555	-0.0332291	-0.253881	0.249718		-0.239303	-0.120641	-0.357966	0.00435887		-0.19207	-0.0655399	-0.318601	0.0160467
Guanidinosuccinate	0.0945487	0.193276	-0.00417898	0.259218		0.0889606	0.195321	-0.0173995	0.317234		0.0444403	0.157702	-0.0688217	0.66306
Indole-3-acetate	-0.0568039	0.0515311	-0.165139	0.646815		-0.0874112	0.0290256	-0.203848	0.361637		-0.166242	-0.0420177	-0.290467	0.040626
Citrulline	-0.0925406	0.0155907	-0.200672	0.309651		-0.0919546	0.0243705	-0.20828	0.324056		-0.096463	0.0275555	-0.220481	0.336555
Tyr	0.0347433	0.144963	-0.0754763	0.847012		0.0869305	0.205568	-0.031707	0.377432		0.0674219	0.193849	-0.0590056	0.578249
SDMA	0.101692	0.205637	-0.00225391	0.25423		0.206533	0.318247	0.0948193	0.00511118		0.249595	0.368784	0.130405	0.000614518
ADMA	0.10096	0.207891	-0.00597152	0.259218		0.131092	0.246043	0.0161423	0.11726		0.255883	0.378505	0.133261	0.000614518
o-Acetylcarnitine	-0.0302776	0.0875204	-0.148076	0.848073		0.0385531	0.165629	-0.0885228	0.798677		-0.0554128	0.0797421	-0.190568	0.657057
Trp	0.0579936	0.171439	-0.0554515	0.646815		0.11368	0.235801	-0.00844098	0.264866		0.106957	0.237087	-0.0231724	0.298787
Cystine	-0.0563057	0.0534654	-0.166077	0.646815		-0.0657703	0.0524012	-0.183942	0.581423		-0.0579656	0.0679508	-0.183882	0.637353
Uridine	0.134788	0.231399	0.0381776	0.249718		0.13235	0.236174	0.0285265	0.0839049		0.30287	0.413646	0.192094	6.33706e-06
Adenosine	0.134713	0.254012	0.015415	0.25423		0.119847	0.248381	-0.00868736	0.264866		0.220691	0.357554	0.0838278	0.0092016
Ethanolamine	0.142171	0.247151	0.0371912	0.249718		0.163755	0.276623	0.0508874	0.0388554		0.208383	0.328771	0.087995	0.00484978
Piperidine	-0.115215	-0.000125442	-0.230304	0.25423		-0.236813	-0.112897	-0.360728	0.00435887		-0.217043	-0.0850231	-0.349064	0.008685
1-Methylhistamine	-0.0270732	0.0830165	-0.137163	0.852229		-0.0316685	0.0866612	-0.149998	0.798677		-0.0280959	0.0981431	-0.154335	0.874917
Imidazole-4-acetate	-0.117538	-0.00175861	-0.233317	0.25423		-0.106506	0.0179599	-0.230972	0.317234		-0.126249	0.00652022	-0.259018	0.205227
N-Acetylputrescine	0.0879225	0.19737	-0.0215247	0.332671		0.148613	0.266281	0.0309461	0.0839049		0.173655	0.299165	0.0481446	0.0332091
5-Aminolevulinate	0.0862868	0.193769	-0.0211958	0.332671		0.185931	0.301504	0.0703586	0.02164		0.22468	0.347942	0.101418	0.0027644
gamma-Guanidinobutyrate	0.0141476	0.129837	-0.101542	0.915709		0.0318429	0.156283	-0.092597	0.798677		-0.010489	0.122195	-0.143173	0.903042
4-(beta-Acetylaminoethyl)imidazole	-0.103969	0.0117738	-0.219712	0.284768		-0.144861	-0.0204248	-0.269297	0.111314		-0.116416	0.0163143	-0.249146	0.246462
Allantoin	0.0333859	0.0858564	-0.0190846	0.537982		0.0389286	0.0953064	-0.0174492	0.404853		0.0786432	0.1388	0.0184862	0.0450853
7-Methylguanine	-0.0262462	0.0689878	-0.12148	0.847012		-0.0286769	0.0736644	-0.131018	0.798677		0.0207613	0.129957	-0.0884349	0.890183
N1-Acetylspermidine	0.0901432	0.199243	-0.0189565	0.3308		0.0934927	0.210776	-0.0237909	0.324056		0.149534	0.274643	0.0244246	0.073662
N8-Acetylspermidine	0.069178	0.167662	-0.0293059	0.46553		0.165533	0.271374	0.0596933	0.02164		0.230456	0.343381	0.117531	0.000749317
Gly-Leu	0.0311543	0.142023	-0.0797146	0.847012		0.01511	0.134365	-0.104145	0.85786		0.0981641	0.225319	-0.0289909	0.336555
N-epsilon-Acetyllysine	0.00408185	0.114478	-0.106314	0.970499		0.036796	0.155518	-0.0819259	0.798677		0.0589258	0.185533	-0.067681	0.637353
N6,N6,N6-Trimethyllysine	-0.0123775	0.103604	-0.128359	0.915709		-0.0381059	0.0866197	-0.162831	0.798677		-0.0181825	0.114829	-0.151194	0.903042
N-Acetylhistidine	-0.0120934	0.103228	-0.127415	0.915709		0.00758348	0.131688	-0.116521	0.931721		-0.0274246	0.10485	-0.159699	0.874917
SAM+	-0.00633241	0.0937763	-0.106441	0.942336		0.0342603	0.141849	-0.0733288	0.798677		0.131505	0.246295	0.0167156	0.0858536
N-Acetylglucosamine	0.11544	0.217342	0.0135388	0.25423		0.0382545	0.147766	-0.0712567	0.798677		0.219681	0.336525	0.102838	0.00202698
Cystathionine	0.0152093	0.123452	-0.0930329	0.915709		-0.0691247	0.04721	-0.185459	0.526958		0.0147537	0.138871	-0.109364	0.903042
7,8-Dihydrobiopterin	-0.111649	-0.000847461	-0.22245	0.25423		-0.0255477	0.0935562	-0.144652	0.802218		-0.010619	0.116439	-0.137677	0.903042
1-Methyladenosine	0.0936105	0.188652	-0.00143151	0.25423		0.162027	0.264174	0.0598793	0.02164		0.264434	0.373415	0.155453	7.23967e-05
	Q2					Q3					Q4
Metabolites name	Standalized β	95% CI upper limited	95% CI lower limited	FDR adjusted p value		Standalized β	95% CI upper limited	95% CI lower limited	FDR adjusted p value		Standalized β	95% CI upper limited	95% CI lower limited	FDR adjusted p value
Anion
Lactate	0.123584	0.221749	0.0254186	0.101007		0.150619	0.256275	0.0449632	0.028301		0.148807	0.26164	0.0359754	0.0264377
Malonate	0.0023167	0.108319	-0.103686	0.992731		0.0472467	0.161345	-0.0668516	0.662368		0.142932	0.264772	0.0210932	0.0515049
3-Hydroxybutyrate	0.0205485	0.135084	-0.093987	0.907219		0.0696771	0.193044	-0.0536903	0.537221		-0.0239053	0.107645	-0.155455	0.779648
4-Oxopentanoate	0.0238013	0.126132	-0.0785299	0.885748		0.066666	0.176808	-0.0434764	0.508841		0.0402262	0.157847	-0.077395	0.577573
Succinate	-0.0119056	0.0896104	-0.113422	0.940059		0.00487137	0.114145	-0.104402	0.985107		0.0488107	0.165488	-0.0678668	0.530325
2-Hydroxypentanoate	-0.0284134	0.0821982	-0.139025	0.885748		0.0384244	0.157486	-0.0806375	0.790626		-0.118229	0.00890494	-0.245363	0.132071
Isethionate	0.0811636	0.182712	-0.020385	0.452961		0.203248	0.312552	0.0939432	0.00491794		0.3107	0.427419	0.19398	2.67007e-06
5-Oxoproline	0.12807	0.224969	0.0311707	0.0867065		0.126552	0.230845	0.022259	0.0673371		0.253732	0.365109	0.142355	5.64318e-05
4-Methyl-2-oxopentanoate	0.0476696	0.161935	-0.0665957	0.775101		0.0523094	0.175334	-0.0707147	0.662218		-0.0500925	0.0812039	-0.181389	0.558309
Glutarate	-0.035339	0.0519122	-0.12259	0.775101		0.0495919	0.1435	-0.0443163	0.564691		0.132395	0.232681	0.0321082	0.0264377
Malate	0.0579469	0.159832	-0.0439385	0.613874		0.147887	0.257564	0.0382113	0.0400169		0.188275	0.305371	0.0711792	0.00547491
Threonate	-0.00203519	0.0978942	-0.101965	0.992731		0.030103	0.13766	-0.0774543	0.803666		0.134358	0.249218	0.0194973	0.0515049
Ethanolamine phosphate	0.173914	0.281516	0.0663127	0.027953		0.277532	0.393367	0.161697	0.000151156		0.25671	0.380369	0.133052	0.000289321
2-Oxoglutarate	0.16812	0.268294	0.067946	0.0275116		0.144036	0.251864	0.0362069	0.0400169		0.262404	0.377539	0.147268	5.64318e-05
Pimelate	0.0837778	0.191765	-0.0242092	0.452961		0.176953	0.293239	0.0606683	0.0181534		0.287435	0.411494	0.163377	5.6087e-05
Urate	0.0913657	0.185185	-0.00245324	0.25378		0.077961	0.178942	-0.0230199	0.35193		0.147219	0.255056	0.0393819	0.0225373
Glycerophosphate	0.244844	0.355014	0.134674	0.000744658		0.244931	0.363567	0.126296	0.00144502		0.26127	0.387837	0.134703	0.000289321
trans-Aconitate	0.0689376	0.173741	-0.0358657	0.561045		0.119736	0.232539	0.00693187	0.126801		0.22154	0.342003	0.101077	0.00122898
cis-Aconitate	0.10216	0.204245	7.56654e-05	0.245138		0.191937	0.301819	0.0820556	0.00846997		0.336235	0.453571	0.2189	3.90171e-07
N-Acetylaspartate	0.0600533	0.142843	-0.0227362	0.493025		0.134937	0.224051	0.0458227	0.0181534		0.293721	0.388877	0.198566	9.00797e-08
Hippurate	0.00666176	0.119327	-0.106004	0.992731		-0.0297057	0.0916481	-0.151059	0.830085		-0.0292636	0.100138	-0.158665	0.737878
Homovanillate	-0.0245593	0.0908126	-0.139931	0.885748		-0.085356	0.0388582	-0.20957	0.458002		0.04875	0.18132	-0.0838198	0.565408
4-Pyridoxate	-0.0288387	0.0824366	-0.140114	0.885748		-0.000107293	0.119673	-0.119887	0.998599		-0.0687164	0.0591765	-0.196609	0.405019
Azelate	0.129576	0.241647	0.0175047	0.140616		0.18553	0.306174	0.0648869	0.0181534		0.206192	0.334991	0.077393	0.00547491
Isocitrate	0.11201	0.210602	0.0134188	0.140616		0.170678	0.2768	0.0645558	0.0147429		0.33105	0.44437	0.217731	3.11656e-07
Citrate	0.0755191	0.17428	-0.0232418	0.452961		0.0455588	0.151891	-0.0607734	0.662218		0.0560263	0.169506	-0.0574533	0.449932
Quinate	-0.00686893	0.108655	-0.122393	0.992731		0.0545782	0.179062	-0.0699055	0.662218		0.0629754	0.195616	-0.0696656	0.464255
Glucuronate	-0.000499347	0.106929	-0.107928	0.992731		0.00686746	0.122501	-0.108766	0.979919		0.109625	0.233103	-0.0138526	0.147488
Cysteine S-sulfate	0.0770788	0.18771	-0.0335528	0.516478		0.0205448	0.139638	-0.0985482	0.882336		0.100737	0.227882	-0.0264086	0.203613
Mucate	-0.0235656	0.0847073	-0.131839	0.885748		-0.0337689	0.0827761	-0.150314	0.803666		0.020558	0.145003	-0.103887	0.790013
3-Indoxyl sulfate	-0.159844	-0.0445577	-0.275131	0.0780888		-0.127644	-0.0035034	-0.251784	0.139659		-0.162954	-0.0305037	-0.295405	0.0410996
Glycolate	0.0445704	0.161395	-0.072254	0.791972		-0.0217232	0.104041	-0.147487	0.882336		-0.107828	0.0264292	-0.242084	0.201277
Oxamate	0.0628453	0.182073	-0.0563822	0.626401		0.0616406	0.190008	-0.0667267	0.623992		0.0547292	0.191727	-0.0822684	0.544779
3-Hydroxypropionate	-0.0257858	0.0867866	-0.138358	0.885748		0.00111543	0.12229	-0.12006	0.998599		-0.0808075	0.0485774	-0.210192	0.314032
2-Hydroxyisobutyrate	0.0385587	0.152723	-0.0756055	0.842062		0.115184	0.23809	-0.00772178	0.199009		0.0980822	0.229274	-0.0331101	0.227018
Itaconate	0.0153665	0.130157	-0.099424	0.930982		0.0196656	0.143234	-0.103903	0.88642		0.117863	0.24979	-0.0140635	0.147488
N-Acetyl-beta-alanine	0.0038625	0.118237	-0.110512	0.992731		0.0801048	0.203286	-0.0430767	0.475973		-0.0286097	0.102767	-0.159986	0.737878
3-Ureidopropionate	0.0638339	0.177916	-0.050248	0.613874		0.130497	0.253377	0.00761753	0.126801		0.0899918	0.221019	-0.0410357	0.267524
Adipate	0.068837	0.175978	-0.0383041	0.561795		0.192256	0.307597	0.0769152	0.0118902		0.251496	0.374623	0.12837	0.000289321
p-Hydroxyphenylacetate	0.0625623	0.179757	-0.0546323	0.626401		0.083087	0.2093	-0.043126	0.475973		0.131478	0.2661	-0.0031448	0.111531
3-Hydroxy-3-methylglutarate	0.073294	0.168381	-0.0217926	0.452961		0.0813289	0.183673	-0.0210155	0.339454		0.25249	0.361784	0.143196	5.6087e-05
2,3-Pyridinedicarboxylate	0.0436361	0.152138	-0.0648654	0.775101		0.0079559	0.124752	-0.10884	0.979919		0.213149	0.337851	0.0884468	0.00295279
4-Hydroxymandelate	0.140903	0.254331	0.0274752	0.101007		0.0750035	0.197095	-0.0470885	0.508841		0.0982964	0.228669	-0.0320759	0.227018
Suberate	0.0605144	0.168586	-0.0475576	0.613874		0.148462	0.264801	0.0321237	0.0516499		0.253868	0.378071	0.129666	0.000289321
Allantoate	-0.0315724	0.0870273	-0.150172	0.885748		-0.0751604	0.0525962	-0.202917	0.51759		-0.100745	0.0354621	-0.236952	0.228072
3PG	0.0560661	0.16998	-0.0578476	0.669538		0.0274357	0.150053	-0.0951816	0.830085		0.0460454	0.176974	-0.0848828	0.576099
N-Acetylglutamate	-0.0331106	0.0664509	-0.132672	0.842062		-0.00250577	0.104671	-0.109683	0.998599		-0.0156133	0.0988087	-0.130035	0.804058
o-Hydroxyhippurate	0.0196415	0.135285	-0.0960019	0.907219		-0.0337365	0.0907428	-0.158216	0.803666		0.0833225	0.216239	-0.0495937	0.314032
Gluconate	0.0517307	0.137598	-0.0341363	0.61136		0.0208793	0.1133	-0.0715411	0.830085		0.0988667	0.197564	0.000169688	0.104893
4-Hydroxy-3-methoxymandelate	0.0195268	0.115126	-0.0760725	0.885748		0.00870822	0.111625	-0.0942088	0.979919		0.109664	0.219526	-0.000197542	0.104893
Saccharate	-0.0162285	0.0987177	-0.131175	0.930982		0.0650015	0.188742	-0.0587388	0.564691		0.14672	0.27882	0.01462	0.0665264
Pantothenate	-0.0294852	0.0645299	-0.1235	0.855782		-0.00719259	0.0940061	-0.108391	0.979919		-0.00691729	0.10114	-0.114974	0.900169
Biotin	-0.00101148	0.100647	-0.10267	0.992731		-0.0418524	0.0675651	-0.15127	0.699651		0.0180432	0.134892	-0.0988051	0.791479
N-Acetylneuraminate	0.163684	0.283027	0.0443412	0.0780888		0.039468	0.167968	-0.0890319	0.798601		0.270887	0.408008	0.133767	0.000460858
