# Supplementary material for: A population-based urinary and plasma metabolomics study of environmental exposure to cadmium
Source: Environ Health Prev Med. 2024 Mar 30;29:22. doi: 10.1265/ehpm.23-00218 (PMC10992994; doi:10.1265/ehpm.23-00218)
Supplement: Supplementary file 33 — Additional file 33: S Table 3 Statistical summary of the association in the multivariate regression model between continuous U-Cd and urine metabolites. (In total population). [file ehpm-29-022-s033.xlsx]

## Sheet: S Table 2
S Table 3 Statistical summary of the association in the multivariate regression model between continuous U-Cd and urine metabolites. (In total population)
	Continuous U-Cd
Metabolites name	Standalized β	95% CI upper limited	95% CI lower limited	FDR adjusted p value
Cation
Gly	-0.00885458	0.0134329	-0.0311421	0.670453
Trimethylamine N-oxide	0.0191963	0.0461021	-0.00770952	0.389422
beta-Ala	0.00840934	0.0343697	-0.017551	0.757078
Ala	-0.0338843	-0.0097522	-0.0580164	0.0348482
3-Aminoisobutyrate	0.0328842	0.0603442	0.00542425	0.081915
2AB	-0.00522357	0.0208837	-0.0313308	0.812944
N,N-Dimethylglycine	0.00792364	0.033398	-0.0175507	0.762804
Choline	0.0118428	0.0362486	-0.012563	0.620482
Ser	0.00878375	0.0359284	-0.0183609	0.757078
Pro	0.0156855	0.0409465	-0.00957551	0.498084
Guanidinoacetate	-0.0328601	-0.00860493	-0.0571152	0.0396448
Val	0.00579362	0.0308884	-0.0193012	0.806554
Betaine	0.0100207	0.0336795	-0.0136382	0.653525
Thr	0.00538574	0.029316	-0.0185445	0.806554
Taurine	0.030671	0.0572554	0.00408673	0.0966831
Creatine	0.0139786	0.0373566	-0.00939936	0.511381
Ile	-0.00588513	0.0213607	-0.0331309	0.806554
Leu	-0.00187388	0.0248737	-0.0286214	0.905939
Asn	0.00532144	0.0296352	-0.0189923	0.806554
Ornithine	0.00841635	0.0337761	-0.0169435	0.757078
Asp	0.0107713	0.0357525	-0.0142098	0.653525
Hypoxanthine	0.0264331	0.0512238	0.00164243	0.1274
1-Methylnicotinamide	0.0235307	0.0486343	-0.00157285	0.207991
Trigonelline	0.027938	0.0541677	0.00170838	0.1274
Urocanate	0.010574	0.0350639	-0.0139158	0.653525
Proline betaine	0.00246671	0.028128	-0.0231946	0.902981
gamma-Butyrobetaine	-0.008207	0.0188888	-0.0353028	0.762804
Gln	0.0122824	0.0348135	-0.0102487	0.579569
Lys	-0.0150833	0.0101997	-0.0403662	0.511381
Glu	0.00278077	0.0277219	-0.0221603	0.891635
Met	0.00781094	0.0346502	-0.0190283	0.76908
His	-0.00185535	0.0225495	-0.0262602	0.905939
alpha-Aminoadipate	0.00341594	0.0281729	-0.0213411	0.875868
Carnitine	-0.0117824	0.0152614	-0.0388262	0.653525
Phe	0.0198651	0.0449686	-0.00523836	0.321106
3-Methylhistidine	0.0128047	0.0403141	-0.0147047	0.641996
Arg	-0.0215952	0.00374897	-0.0469394	0.264016
Guanidinosuccinate	0.00411303	0.0268004	-0.0185744	0.823434
Indole-3-acetate	-0.0242839	0.000539951	-0.0491077	0.181975
Citrulline	-0.00526201	0.019537	-0.030061	0.806554
Tyr	0.0135336	0.0388118	-0.0117446	0.581843
SDMA	0.0620862	0.0858516	0.0383208	7.6561e-06
ADMA	0.061086	0.0855409	0.0366312	1.80771e-05
o-Acetylcarnitine	-0.00480895	0.0222711	-0.031889	0.823434
Trp	0.0191125	0.0451354	-0.00691052	0.370592
Cystine	0.00324498	0.0284276	-0.0219376	0.877254
Uridine	0.0680809	0.0901699	0.0459918	6.15123e-08
Adenosine	0.0433087	0.070693	0.0159243	0.0169299
Ethanolamine	0.0361937	0.0602432	0.0121443	0.0212366
Piperidine	-0.0397436	-0.013299	-0.0661882	0.0212366
1-Methylhistamine	0.00573737	0.0309412	-0.0194665	0.806554
Imidazole-4-acetate	0.00115972	0.0277146	-0.0253952	0.931789
N-Acetylputrescine	0.0382972	0.0633594	0.013235	0.0212366
5-Aminolevulinate	0.0565962	0.0811972	0.0319953	7.84857e-05
gamma-Guanidinobutyrate	0.0107563	0.0372777	-0.015765	0.669127
4-(beta-Acetylaminoethyl)imidazole	-0.0018244	0.0247091	-0.0283579	0.905939
Allantoin	0.0130316	0.0250423	0.0010209	0.1274
7-Methylguanine	0.0145031	0.0362963	-0.00729013	0.442246
N1-Acetylspermidine	0.0312501	0.0562281	0.0062721	0.0656029
N8-Acetylspermidine	0.0497313	0.0722773	0.0271852	0.000157362
Gly-Leu	0.0231444	0.0485447	-0.00225599	0.224069
N-epsilon-Acetyllysine	0.0225385	0.04783	-0.002753	0.233611
N6,N6,N6-Trimethyllysine	0.0202731	0.0468379	-0.0062917	0.344504
N-Acetylhistidine	0.00655733	0.0329974	-0.0198827	0.806554
SAM+	0.0318061	0.0547206	0.00889157	0.0348482
N-Acetylglucosamine	0.0560278	0.0793368	0.0327188	3.63125e-05
Cystathionine	0.0125192	0.0373072	-0.0122689	0.606062
7,8-Dihydrobiopterin	0.0127552	0.0381456	-0.0126353	0.606062
1-Methyladenosine	0.0708971	0.0925777	0.0492165	1.21949e-08
	Q2
Metabolites name	Standalized β	95% CI upper limited	95% CI lower limited	FDR adjusted p value
Anion
Lactate	0.0148132	0.0148132	0.0148132	0.32223
Malonate	0.0304041	0.0304041	0.0304041	0.0337677
3-Hydroxybutyrate	0.00215868	0.00215868	0.00215868	0.905788
4-Oxopentanoate	0.0027446	0.0027446	0.0027446	0.867177
Succinate	0.0226812	0.0226812	0.0226812	0.108939
2-Hydroxypentanoate	-0.0162807	-0.0162807	-0.0162807	0.32223
Isethionate	0.0669533	0.0669533	0.0669533	3.61996e-07
5-Oxoproline	0.0489273	0.0489273	0.0489273	0.000101156
4-Methyl-2-oxopentanoate	-0.00769196	-0.00769196	-0.00769196	0.680416
Glutarate	0.0297896	0.0297896	0.0297896	0.00930868
Malate	0.0402027	0.0402027	0.0402027	0.00242944
Threonate	0.0397867	0.0397867	0.0397867	0.00229964
Ethanolamine phosphate	0.0449133	0.0449133	0.0449133	0.00159937
2-Oxoglutarate	0.0466771	0.0466771	0.0466771	0.000355038
Pimelate	0.0679025	0.0679025	0.0679025	8.93353e-07
Urate	0.0287052	0.0287052	0.0287052	0.0222144
Glycerophosphate	0.0454234	0.0454234	0.0454234	0.00166674
trans-Aconitate	0.0398042	0.0398042	0.0398042	0.00361932
cis-Aconitate	0.0666557	0.0666557	0.0666557	3.76083e-07
N-Acetylaspartate	0.0616271	0.0616271	0.0616271	6.81491e-09
Hippurate	-0.00731556	-0.00731556	-0.00731556	0.680416
Homovanillate	0.0148243	0.0148243	0.0148243	0.369018
4-Pyridoxate	-0.00478435	-0.00478435	-0.00478435	0.786524
Azelate	0.0472252	0.0472252	0.0472252	0.00146304
Isocitrate	0.0756537	0.0756537	0.0756537	3.45276e-09
Citrate	0.013289	0.013289	0.013289	0.357656
Quinate	0.0214814	0.0214814	0.0214814	0.202899
Glucuronate	0.0400375	0.0400375	0.0400375	0.00410548
Cysteine S-sulfate	0.0193461	0.0193461	0.0193461	0.236387
Mucate	0.0126724	0.0126724	0.0126724	0.418457
3-Indoxyl sulfate	-0.0275555	-0.0275555	-0.0275555	0.083088
Glycolate	-0.0188476	-0.0188476	-0.0188476	0.284979
Oxamate	0.00619118	0.00619118	0.00619118	0.739968
3-Hydroxypropionate	-0.00588115	-0.00588115	-0.00588115	0.739968
2-Hydroxyisobutyrate	0.0168328	0.0168328	0.0168328	0.32223
Itaconate	0.0283595	0.0283595	0.0283595	0.0726748
N-Acetyl-beta-alanine	0.00110158	0.00110158	0.00110158	0.941167
3-Ureidopropionate	0.00763251	0.00763251	0.00763251	0.680416
Adipate	0.0616677	0.0616677	0.0616677	7.07506e-06
p-Hydroxyphenylacetate	0.0326949	0.0326949	0.0326949	0.0388296
3-Hydroxy-3-methylglutarate	0.0394464	0.0394464	0.0394464	0.00160506
2,3-Pyridinedicarboxylate	0.0608866	0.0608866	0.0608866	1.15358e-05
4-Hydroxymandelate	0.0119731	0.0119731	0.0119731	0.466533
Suberate	0.0651172	0.0651172	0.0651172	2.48089e-06
Allantoate	-0.0172581	-0.0172581	-0.0172581	0.32223
3PG	0.0151709	0.0151709	0.0151709	0.357656
N-Acetylglutamate	0.0104237	0.0104237	0.0104237	0.466533
o-Hydroxyhippurate	0.0153172	0.0153172	0.0153172	0.357656
Gluconate	0.0186316	0.0186316	0.0186316	0.119374
4-Hydroxy-3-methoxymandelate	0.0250655	0.0250655	0.0250655	0.0546317
Saccharate	0.0427178	0.0427178	0.0427178	0.00410548
Pantothenate	-0.000813177	-0.000813177	-0.000813177	0.941167
Biotin	0.00286634	0.00286634	0.00286634	0.867177
N-Acetylneuraminate	0.0561116	0.0561116	0.0561116	0.00033901
