# Supplementary material for: A population-based urinary and plasma metabolomics study of environmental exposure to cadmium
Source: Environ Health Prev Med. 2024 Mar 30;29:22. doi: 10.1265/ehpm.23-00218 (PMC10992994; doi:10.1265/ehpm.23-00218)
Supplement: Supplementary file 34 — Additional file 34: S Table 4 Statistical summary of the association in the multivariate regression model between Cd exposure and plasma metabolites. (In total population). [file ehpm-29-022-s034.xlsx]

## Sheet: S Table 3
S Table 4 Statistical summary of the association in the multivariate regression model between Cd exposure and plasma metabolites. (In total population)
	Q2					Q3					Q4
Metabolites name	Standalized β	95% CI upper limited	95% CI lower limited	FDR adjusted p value		Standalized β	95% CI upper limited	95% CI lower limited	FDR adjusted p value		Standalized β	95% CI upper limited	95% CI lower limited	FDR adjusted p value
Cation
Gly	0.027652	0.131349	-0.0760454	0.932		0.0698321	0.181843	-0.0421792	0.499174		-0.00603713	0.113108	-0.125182	0.938271
Trimethylamine N-oxide	0.109439	0.225482	-0.00660488	0.795		0.130954	0.256254	0.00565438	0.220257		0.189415	0.322711	0.0561186	0.054249
beta-Ala	-0.0506897	0.0358651	-0.137244	0.836		-0.127632	-0.0341271	-0.221138	0.101505		-0.0621524	0.0373043	-0.161609	0.498052
Ala	-0.0788937	0.0234047	-0.181192	0.795		-0.211767	-0.101287	-0.322246	0.00476935		-0.200149	-0.0826249	-0.317672	0.0182406
Sarcosine	0.0840933	0.166851	0.00133567	0.795		0.105601	0.195005	0.0161969	0.185739		0.133347	0.228441	0.0382523	0.054249
3-Aminoisobutyrate	0.00220786	0.123052	-0.118636	0.993		-0.0104378	0.11999	-0.140865	0.997495		0.104769	0.243514	-0.0339761	0.444585
2AB	0.0368176	0.14914	-0.0755046	0.879		-0.00100486	0.120259	-0.122269	0.997495		-0.0748426	0.0541625	-0.203848	0.498052
N,N-Dimethylglycine	0.0376322	0.141668	-0.0664038	0.861		0.00789021	0.120269	-0.104489	0.997495		0.114254	0.23379	-0.00528133	0.240396
Choline	0.0788429	0.175441	-0.0177555	0.795		0.0948543	0.199196	-0.00948782	0.276213		0.0288669	0.139855	-0.0821211	0.725926
Ser	0.0574096	0.164699	-0.0498797	0.838		-0.0144772	0.101404	-0.130358	0.997495		-0.0510307	0.0722345	-0.174296	0.628821
Creatinine	-0.13205	-0.0453331	-0.218767	0.155		-0.193992	-0.100331	-0.287654	0.00274458		-0.274361	-0.174731	-0.37399	4.01485e-06
Pro	-0.0735169	0.0300953	-0.177129	0.795		-0.0930254	0.0188528	-0.204904	0.328217		-0.0731825	0.0458354	-0.1922	0.498052
Guanidinoacetate	-0.0663126	0.0307886	-0.163414	0.795		-0.0792673	0.0255999	-0.184134	0.374199		-0.109225	0.00232868	-0.220778	0.240396
Val	-0.0156096	0.071475	-0.102694	0.959		-0.0908387	0.00322479	-0.184902	0.243046		-0.0625268	0.0375287	-0.162582	0.498052
Betaine	0.0467274	0.146499	-0.0530442	0.838		-0.000711269	0.107059	-0.108481	0.997495		0.0557111	0.170345	-0.0589229	0.557959
Thr	-0.0452659	0.0661851	-0.156717	0.838		-0.136859	-0.0164975	-0.257221	0.185739		-0.0929651	0.035072	-0.221002	0.463897
Taurine	0.0624421	0.15178	-0.0268955	0.795		0.0871849	0.183697	-0.00932674	0.276213		0.0646483	0.167303	-0.0380062	0.498052
Pipecolate	0.0064957	0.0899159	-0.0769245	0.986		0.0603545	0.150474	-0.0297646	0.444656		0.0495683	0.145423	-0.0462868	0.533727
Hydroxyproline	0.0184395	0.130919	-0.0940401	0.959		0.0127264	0.134159	-0.108707	0.997495		0.0477827	0.176967	-0.081402	0.628821
Creatine	0.00842459	0.117211	-0.100362	0.986		0.0449353	0.162372	-0.0725018	0.741797		0.0326614	0.157595	-0.092272	0.725926
Ile	-0.0594904	0.0297364	-0.148717	0.795		-0.106134	-0.00977085	-0.202498	0.185739		-0.163392	-0.0608843	-0.265899	0.0243371
Leu	-0.00134391	0.0814844	-0.0841722	0.993		-0.0475395	0.0419144	-0.136993	0.574963		-0.090946	0.00421107	-0.186103	0.240396
Asn	0.0605966	0.166749	-0.0455562	0.836		-0.0320208	0.0826212	-0.146663	0.927667		-0.0137709	0.108181	-0.135723	0.873431
Ornithine	0.0453095	0.154907	-0.0642876	0.838		0.00918795	0.127541	-0.109165	0.997495		0.138408	0.26431	0.0125054	0.187627
Asp	0.0627256	0.1456	-0.0201488	0.795		0.0687601	0.15829	-0.0207696	0.374199		0.0612088	0.156437	-0.0340192	0.498052
Hypoxanthine	-0.00797958	0.0946499	-0.110609	0.986		-0.0135163	0.0973492	-0.124382	0.997495		-0.0622694	0.0556543	-0.180193	0.533727
1-Methylnicotinamide	0.0255675	0.129703	-0.0785677	0.946		-0.0137538	0.0987373	-0.126245	0.997495		-0.0851371	0.034516	-0.20479	0.463897
Trigonelline	-0.00988529	0.0966003	-0.116371	0.986		0.011982	0.127006	-0.103042	0.997495		0.0271463	0.149496	-0.0952033	0.762505
proline betaine	-0.0434582	0.0679891	-0.154905	0.838		-0.0911462	0.0292244	-0.211517	0.374199		0.0198472	0.147889	-0.108194	0.822403
gamma-Butyrobetaine	-0.00334774	0.0814656	-0.0881611	0.993		-0.00758719	0.0840351	-0.0992095	0.997495		-0.0375523	0.0599022	-0.135007	0.628821
Gln	0.0266625	0.127509	-0.0741843	0.932		-0.042241	0.0666948	-0.151177	0.741797		0.0294509	0.145323	-0.0864216	0.725926
Lys	-0.0632827	0.039274	-0.165839	0.816		-0.1246	-0.0138197	-0.235381	0.185739		-0.1394	-0.0215645	-0.257236	0.138279
Glu	0.0443211	0.139201	-0.050559	0.838		0.0398893	0.142364	-0.0625853	0.741797		0.0422123	0.151218	-0.0667937	0.628821
Met	-0.0153967	0.0739512	-0.104745	0.959		-0.002398	0.0941236	-0.0989196	0.997495		-0.0604533	0.0422122	-0.163119	0.498052
Triethanolamine	-0.0399885	0.0463813	-0.126358	0.838		-0.0119443	0.0813614	-0.10525	0.997495		0.00538639	0.104631	-0.093858	0.938271
His	-0.0166781	0.0921968	-0.125553	0.959		-0.0460632	0.0715312	-0.163658	0.741797		-0.09495	0.0301377	-0.220038	0.444585
alpha-Aminoadipate	0.0547923	0.159586	-0.0500009	0.838		0.0255544	0.138756	-0.0876477	0.98731		0.0615825	0.181992	-0.0588268	0.533727
Carnitine	0.0761216	0.180646	-0.0284026	0.795		0.130175	0.243068	0.0172814	0.185739		0.201611	0.321698	0.081523	0.0182406
Phe	-0.000411946	0.0961197	-0.0969436	0.993		-0.0624588	0.041803	-0.166721	0.519691		-0.105514	0.00539191	-0.21642	0.240396
3-Methylhistidine	-0.00898397	0.105327	-0.123294	0.986		-0.0655243	0.057889	-0.188938	0.574963		-0.00225361	0.129038	-0.133545	0.973167
Arg	-0.108444	0.0024694	-0.219358	0.795		-0.169677	-0.0498933	-0.289462	0.0997303		-0.0461898	0.0812319	-0.173611	0.628821
Guanidinosuccinate	0.0690206	0.177078	-0.0390365	0.813		0.0577634	0.174481	-0.058954	0.618435		-0.055823	0.0683292	-0.179975	0.600748
Indole-3-acetate	-0.00550927	0.0761935	-0.0872121	0.986		-0.0124913	0.0757738	-0.100756	0.997495		-0.034453	0.0594296	-0.128336	0.628821
Citrulline	-0.0205493	0.0920564	-0.133155	0.959		-0.0282667	0.0933346	-0.149868	0.98731		-0.037771	0.0915871	-0.167129	0.712343
Tyr	-0.0417685	0.0566048	-0.140142	0.838		-0.0774764	0.0287457	-0.183698	0.39344		-0.134196	-0.021195	-0.247196	0.138279
SDMA	0.0159839	0.114199	-0.0822314	0.959		0.000169975	0.10627	-0.10593	0.997495		-0.0435283	0.0693256	-0.156382	0.628821
ADMA	0.0850295	0.178879	-0.00882002	0.795		0.0899688	0.191354	-0.0114167	0.27702		0.108079	0.215917	0.000240222	0.240396
o-Acetylcarnitine	0.0428005	0.152153	-0.0665519	0.838		0.115809	0.233929	-0.00231132	0.243046		0.0414549	0.167098	-0.084188	0.665868
Trp	0.0170237	0.114148	-0.080101	0.959		-0.0730137	0.0318919	-0.177919	0.423676		-0.0643739	0.0472154	-0.175963	0.498052
Kynurenine	-0.0323567	0.075503	-0.140216	0.911		-0.00390982	0.112599	-0.120418	0.997495		0.0963222	0.220251	-0.0276062	0.444585
Cysteine-glutathione disulphide -Divalent	0.0515305	0.16231	-0.0592491	0.838		-0.0669843	0.0526664	-0.186635	0.566405		-0.068309	0.0589662	-0.195584	0.533727
Cystine	-0.0363163	0.0579631	-0.130596	0.838		-0.101577	0.000260226	-0.203415	0.243046		-0.0203065	0.0880173	-0.12863	0.802497
Uridine	0.0220335	0.0872208	-0.0431537	0.879		-0.00357146	0.0668521	-0.0739951	0.997495		0.0452464	0.120152	-0.029659	0.498052
Glycerophosphorylcholine	-0.00511732	0.106169	-0.116404	0.993		-0.0148814	0.105329	-0.135092	0.997495		0.0223837	0.15025	-0.105482	0.806178
	Q2					Q3					Q4
Metabolites name	Standalized β	95% CI upper limited	95% CI lower limited	FDR adjusted p value		Standalized β	95% CI upper limited	95% CI lower limited	FDR adjusted p value		Standalized β	95% CI upper limited	95% CI lower limited	FDR adjusted p value
Anion
Pyruvate	0.0471137	0.155663	-0.0614359	0.594084		-0.00366301	0.113533	-0.120859	0.564305		-0.0567813	0.0676599	-0.181222	0.975542
Lactate	-0.0662538	0.0288762	-0.161384	0.222679		-0.0674894	0.0352192	-0.170198	0.43115		-0.0705361	0.0385103	-0.179583	0.489475
2-Oxobutyrate	0.0165424	0.129788	-0.0967031	0.668017		0.16824	0.290503	0.0459773	0.844715		0.0915849	0.221434	-0.0382644	0.132288
Malonate	-0.059256	0.0278245	-0.146336	0.594084		0.0132866	0.107305	-0.0807315	0.43115		-0.0229514	0.0768629	-0.122766	0.873883
2-Hydroxybutyrate	0.0853475	0.1928	-0.0221049	0.5062		0.126456	0.242465	0.010447	0.413065		0.0545716	0.177775	-0.0686318	0.297774
3-Hydroxybutyrate	0.0456621	0.15928	-0.0679561	0.452041		0.104715	0.227374	-0.0179429	0.594411		0.0608717	0.191176	-0.0694326	0.377704
Fumarate	-0.134947	-0.0283449	-0.24155	0.222679		0.0117098	0.126805	-0.103385	0.319573		0.0335394	0.155739	-0.0886602	0.910211
2-Oxoisopentanoate	0.0808715	0.180534	-0.0187913	0.696307		0.0736781	0.18128	-0.033924	0.413065		0.0850785	0.199325	-0.0291678	0.489475
Hexanoate	-0.0463962	0.0382332	-0.131026	0.673708		-0.0844449	0.00692689	-0.175817	0.564305		-0.053537	0.0434675	-0.150542	0.377704
Succinate	-0.094544	0.00814385	-0.197232	0.407681		-0.102252	0.0086171	-0.21312	0.355333		-0.02146	0.0962498	-0.13917	0.377704
Isethionate	-0.0434404	0.0545466	-0.141427	0.545454		0.0212682	0.127062	-0.0845252	0.564305		0.0121018	0.124423	-0.10022	0.840699
5-Oxoproline	-0.00669519	0.103129	-0.11652	0.835322		-0.0590466	0.0595267	-0.17762	0.919152		0.00678138	0.132675	-0.119113	0.645295
Citraconate	-0.100929	-0.00564696	-0.196211	0.272606		-0.0916344	0.0112385	-0.194507	0.319573		-0.0478004	0.0614163	-0.157017	0.377704
4-Methyl-2-oxopentanoate	0.0182307	0.111314	-0.0748521	0.272606		0.0360824	0.13658	-0.0644151	0.824807		-0.020123	0.0865861	-0.126832	0.700266
4-Acetylbutyrate	0.0598742	0.136132	-0.0163834	0.272606		0.0477763	0.130109	-0.0345566	0.413065		0.0636387	0.151046	-0.0237686	0.567681
Heptanoate	-0.0917365	-0.00739902	-0.176074	0.272606		-0.0968301	-0.00577355	-0.187887	0.319573		-0.0741096	0.0225602	-0.17078	0.297774
Glutarate	-0.0708735	0.0334759	-0.175223	0.594084		-0.0383198	0.0743426	-0.150982	0.43115		-0.0226334	0.0969821	-0.142249	0.700266
Malate	-0.0055048	0.100787	-0.111796	0.775239		-0.00141871	0.11334	-0.116177	0.919152		-0.0319169	0.0899341	-0.153768	0.98067
threonate	0.0144256	0.116295	-0.0874439	0.346113		-0.0248945	0.0850899	-0.134879	0.844715		-0.0229174	0.0938612	-0.139696	0.821642
Ethanolamine phosphate	0.0717123	0.172135	-0.0287102	0.272606		0.0885151	0.196938	-0.0199078	0.43115		0.0351275	0.150239	-0.0799839	0.398919
Octanoate	0.070956	0.167624	-0.0257122	0.272606		0.0687143	0.173084	-0.0356551	0.43115		0.0247596	0.135568	-0.0860487	0.489475
2-Oxoglutarate	0.0967981	0.203842	-0.0102454	0.222679		0.181982	0.297553	0.0664105	0.355333		0.194816	0.317521	0.0721105	0.0819188
Pelargonate	0.0600918	0.153517	-0.033333	0.407681		0.0379921	0.13886	-0.0628758	0.461099		0.0523508	0.159438	-0.0547369	0.700266
Terephthalate	-0.048592	0.0505161	-0.1477	0.609998		-0.036168	0.0708358	-0.143172	0.564305		-0.0381904	0.075415	-0.151796	0.700266
Urate	0.0391491	0.076484	0.00181423	0.222679		0.00999913	0.0503084	-0.0303102	0.319573		0.00521651	0.0480104	-0.0375774	0.80883
Glycerophosphate	-0.0487987	0.0631174	-0.160715	0.702696		-0.0184512	0.10238	-0.139282	0.564305		-0.00704065	0.12126	-0.135341	0.873883
Decanoate	-0.0420291	0.052545	-0.136603	0.668017		-0.0561201	0.0459886	-0.158229	0.564305		-0.0254574	0.0829482	-0.133863	0.592502
trans-Aconitate	-0.00999164	0.0968619	-0.116845	0.668017		0.0499846	0.16535	-0.065381	0.899561		0.0467213	0.169212	-0.0757692	0.659666
cis-Aconitate	0.0333813	0.12721	-0.0604474	0.364425		0.0871505	0.188454	-0.0141531	0.626643		0.110235	0.21779	0.00267877	0.377704
N-Acetylaspartate	0.0161413	0.12051	-0.0882278	0.628459		-0.0155727	0.0971109	-0.128256	0.844715		0.0253156	0.144955	-0.0943241	0.873883
Hippurate	-0.0359199	0.078367	-0.150207	0.735641		-0.0602262	0.0631601	-0.183613	0.672371		-0.0725457	0.0585022	-0.203594	0.645295
Homovanillate	-0.0428583	0.0510525	-0.136769	0.356953		-0.0253385	0.0760541	-0.126731	0.564305		-0.0282066	0.0794387	-0.135852	0.80883
Azelate	-0.0488478	0.0559834	-0.153679	0.696307		-0.0420384	0.0711443	-0.155221	0.564305		0.0187181	0.138886	-0.10145	0.700266
Isocitrate	0.0231828	0.103902	-0.0575362	0.594084		0.0597368	0.146887	-0.0274131	0.695175		0.0814632	0.173985	-0.0110588	0.489475
Citrate	0.0370032	0.122199	-0.0481925	0.346113		0.0432379	0.135221	-0.0487453	0.564305		0.0211935	0.118848	-0.0764611	0.648976
Quinate	-0.0508538	0.063036	-0.164744	0.860128		0.0082533	0.13121	-0.114703	0.564305		0.0241749	0.154772	-0.106422	0.942454
Glucuronate	-0.0799119	0.00950991	-0.169334	0.272606		-0.0662939	0.0302521	-0.16284	0.355333		-0.00986943	0.092629	-0.112368	0.489475
Cysteine S-sulfate	-0.0783139	0.00597108	-0.162599	0.272606		-0.0408871	0.0501128	-0.131887	0.355333		0.0244732	0.121083	-0.0721366	0.658362
Mucate	-0.0371286	0.0658201	-0.140077	0.668017		-0.0714336	0.0397152	-0.182582	0.626643		-0.0596851	0.0583391	-0.177709	0.489475
3-Indoxyl sulfate	-0.136835	-0.0163875	-0.257283	0.258617		-0.171289	-0.0412637	-0.301313	0.319573		-0.215855	-0.0777036	-0.354007	0.132288
