# Supplementary material for: A population-based urinary and plasma metabolomics study of environmental exposure to cadmium
Source: Environ Health Prev Med. 2024 Mar 30;29:22. doi: 10.1265/ehpm.23-00218 (PMC10992994; doi:10.1265/ehpm.23-00218)
Supplement: Supplementary file 35 — Additional file 35: S Table 5 Statistical summary of the association in the multivariate regression model between continuous U-Cd and plasma metabolites. (In total population). [file ehpm-29-022-s035.xlsx]

## Sheet: S Table 3
S Table 5 Statistical summary of the association in the multivariate regression model between continuous U-Cd and plasma metabolites. (In total population)
	Q2
Metabolites name	Standalized β	95% CI upper limited	95% CI lower limited	FDR adjusted p value
Cation
Gly	-0.00354702	0.0204302	-0.0275243	0.911618
Trimethylamine N-oxide	0.0282747	0.0550344	0.00151504	0.162813
beta-Ala	-0.0137039	0.00635664	-0.0337644	0.414092
Ala	-0.0451233	-0.0214997	-0.0687469	0.0050256
Sarcosine	0.0127416	0.0319264	-0.00644311	0.414092
3-Aminoisobutyrate	0.0315957	0.059397	0.00379452	0.162813
2AB	-0.00361102	0.0222774	-0.0294994	0.911618
N,N-Dimethylglycine	0.0255281	0.0495825	0.00147374	0.162813
Choline	-0.00138194	0.0209605	-0.0237244	0.911618
Ser	-0.00522936	0.0195614	-0.0300201	0.873377
Creatinine	-0.0685762	-0.0486112	-0.0885411	1.13404e-09
Pro	-0.0123746	0.011545	-0.0362943	0.508459
Guanidinoacetate	-0.0235047	-0.00110441	-0.045905	0.162813
Val	-0.0124218	0.00770988	-0.0325536	0.414092
Betaine	0.011524	0.034586	-0.0115381	0.50871
Thr	-0.00182584	0.023918	-0.0275697	0.911618
Taurine	0.00551923	0.0262132	-0.0151747	0.791779
Pipecolate	0.0204345	0.039736	0.00113301	0.162813
Hydroxyproline	0.0126393	0.0385413	-0.0132627	0.50871
Creatine	0.011105	0.0361499	-0.0139398	0.561822
Ile	-0.0303934	-0.00980392	-0.0509829	0.0518821
Leu	-0.0218354	-0.00272452	-0.0409462	0.162813
Asn	-0.013247	0.0112542	-0.0377482	0.504845
Ornithine	0.035987	0.061253	0.0107209	0.0570447
Asp	0.0125818	0.0317718	-0.00660807	0.414092
Hypoxanthine	0.00167943	0.0254232	-0.0220644	0.911618
1-Methylnicotinamide	-0.0147792	0.00931888	-0.0388774	0.414092
Trigonelline	0.015076	0.039691	-0.00953896	0.414092
proline betaine	-0.00145945	0.0242925	-0.0272113	0.911618
gamma-Butyrobetaine	-0.0164403	0.00318278	-0.0360634	0.286154
Gln	0.00787754	0.0312051	-0.01545	0.722032
Lys	-0.0301503	-0.00644636	-0.0538542	0.114951
Glu	0.0196991	0.0415861	-0.00218783	0.238296
Met	-0.0130735	0.00761741	-0.0337644	0.414092
Triethanolamine	0.00170435	0.0217043	-0.0182956	0.911618
His	-0.00769904	0.0174542	-0.0328522	0.759898
alpha-Aminoadipate	0.0127752	0.0370105	-0.0114601	0.508459
Carnitine	0.0365816	0.0607225	0.0124406	0.0518821
Phe	-0.0214036	0.000892349	-0.0436996	0.202484
3-Methylhistidine	0.00367163	0.0300082	-0.0226649	0.911618
Arg	0.00232645	0.0279714	-0.0233185	0.911618
Guanidinosuccinate	-0.0177827	0.0072054	-0.0427708	0.400551
Indole-3-acetate	-0.0121885	0.00672254	-0.0310996	0.414092
Citrulline	-0.0015406	0.024424	-0.0275052	0.911618
Tyr	-0.0220559	0.000625919	-0.0447378	0.202484
SDMA	-0.0203393	0.00238122	-0.0430598	0.238296
ADMA	0.00602139	0.0277686	-0.0157259	0.791779
o-Acetylcarnitine	0.0180619	0.0433478	-0.00722395	0.400551
Trp	-0.0232602	-0.000829501	-0.0456908	0.162813
Kynurenine	0.0184721	0.0434243	-0.00648007	0.396553
Cysteine-glutathione disulphide -Divalent	-0.027674	-0.00208939	-0.0532586	0.162813
Cystine	0.00303494	0.0248417	-0.0187718	0.911618
Uridine	0.00744058	0.0225429	-0.00766179	0.50871
Glycerophosphorylcholine	0.00249842	0.0282273	-0.0232305	0.911618
	Q2
Metabolites name	Standalized β	95% CI upper limited	95% CI lower limited	FDR adjusted p value
Anion
Pyruvate	-0.00762176	0.0173754	-0.0326189	0.856137
Lactate	-0.00484479	0.0170727	-0.0267623	0.857944
2-Oxobutyrate	0.0366546	0.0627239	0.0105854	0.117911
Malonate	0.00358369	0.0236428	-0.0164754	0.898439
2-Hydroxybutyrate	0.0145772	0.0393283	-0.010174	0.856137
3-Hydroxybutyrate	0.0266472	0.0527807	0.000513659	0.348404
Fumarate	0.0204147	0.045006	-0.00417657	0.51904
2-Oxoisopentanoate	0.0105954	0.0335505	-0.0123597	0.856137
Hexanoate	-0.00537753	0.014115	-0.02487	0.856137
Succinate	-0.0129249	0.0107374	-0.0365872	0.856137
Isethionate	0.00192001	0.0244888	-0.0206488	0.967356
5-Oxoproline	0.000427218	0.0257103	-0.0248559	0.97358
Citraconate	0.00617313	0.0281404	-0.0157942	0.856137
4-Methyl-2-oxopentanoate	-0.0106296	0.0108012	-0.0320604	0.856137
4-Acetylbutyrate	0.012924	0.0304808	-0.00463286	0.596659
Heptanoate	0.0105216	0.0299561	-0.00891299	0.856137
Glutarate	0.00679147	0.0308183	-0.0172353	0.856137
Malate	-0.0058033	0.0186686	-0.0302752	0.856137
threonate	-0.0232133	0.000218216	-0.0466448	0.348404
Ethanolamine phosphate	-0.00703778	0.0160944	-0.03017	0.856137
Octanoate	0.00540131	0.0276644	-0.0168618	0.856137
2-Oxoglutarate	0.0296844	0.0543581	0.00501078	0.184428
Pelargonate	0.000903054	0.0224177	-0.0206116	0.97358
Terephthalate	0.00679521	0.0296104	-0.01602	0.856137
Urate	-0.00244978	0.00615272	-0.0110523	0.856137
Glycerophosphate	-0.00434193	0.0214242	-0.0301081	0.898439
Decanoate	-0.000655153	0.0211227	-0.022433	0.97358
trans-Aconitate	0.00956521	0.034165	-0.0150346	0.856137
cis-Aconitate	0.026536	0.0481238	0.00494815	0.184428
N-Acetylaspartate	0.00605841	0.0300819	-0.0179651	0.856137
Hippurate	-0.0129413	0.0133674	-0.0392499	0.856137
Homovanillate	0.00122848	0.0228586	-0.0204017	0.97358
Azelate	-0.00200643	0.0221372	-0.02615	0.967356
Isocitrate	0.0144639	0.0330461	-0.00411833	0.565346
Citrate	0.00220981	0.0218258	-0.0174062	0.967356
Quinate	0.00896455	0.0351782	-0.0172491	0.856137
Glucuronate	0.00959979	0.0302012	-0.0110016	0.856137
Cysteine S-sulfate	0.00623558	0.025664	-0.0131929	0.856137
Mucate	-0.0212954	0.00239481	-0.0449856	0.446815
3-Indoxyl sulfate	-0.0408567	-0.0131371	-0.0685764	0.117911
